# Supplementary material for: Creutzfeldt–Jakob Disease and Fatal Familial Insomnia: Demographics and In-Hospital Mortality in Spain
Source: J Clin Med. 2024 Jul 27;13(15):4401. doi: 10.3390/jcm13154401 (PMC11312717; doi:10.3390/jcm13154401)
Supplement: Supplementary file 1 [file jcm-13-04401-s001.zip]

Archive with 1 entries (1 files):
- jcm-3111313-supplementary.pdf
